# Supplementary material for: The Combined Effects of Cannabis, Methamphetamine, and HIV on Neurocognition
Source: Viruses. 2023 Mar 3;15(3):674. doi: 10.3390/v15030674 (PMC10058939; doi:10.3390/v15030674)
Supplement: Supplementary file 1 [file viruses-15-00674-s001.zip]

Archive with 3 entries (3 files):
- METH+CAN+HIV+ Supplementary Table S1.pdf
- METH+CAN+HIV+ Supplementary Table S2.pdf
- METH+CAN+HIV+ Supplementary Table S3.pdf
